# Supplementary material for: Highly Efficient Liquid-Phase Exfoliation of Layered Perovskite-like Titanates HLnTiO4 and H2Ln2Ti3O10 (Ln = La, Nd) into Nanosheets
Source: Nanomaterials (Basel). 2023 Nov 29;13(23):3052. doi: 10.3390/nano13233052 (PMC10708289; doi:10.3390/nano13233052)
Supplement: Supplementary file 1 [file nanomaterials-13-03052-s001.zip]

Archive with 1 entries (1 files):
- nanomaterials-2738382-supplementary.pdf
